# Supplementary material for: Development of Human Adrenocortical Adenoma (HAA1) Cell Line from Zona Reticularis
Source: Int J Mol Sci. 2022 Dec 29;24(1):584. doi: 10.3390/ijms24010584 (PMC9820690; doi:10.3390/ijms24010584)
Supplement: Supplementary file 1 [file ijms-24-00584-s001.zip]

Archive with 1 entries (1 files):
- ijms-2029547-supplementary.pdf
